# Supplementary material for: Spatial–Temporal Evolution and Improvement Measures of Embodied Carbon Emissions in Interprovincial Trade for Coal Energy Supply Bases: Case Study of Anhui, China
Source: Int J Environ Res Public Health. 2022 Dec 18;19(24):17033. doi: 10.3390/ijerph192417033 (PMC9779169; doi:10.3390/ijerph192417033)
Supplement: Supplementary file 1 [file ijerph-19-17033-s001.zip]

Archive with 1 entries (1 files):
- ijerph-2073370-supplementary.pdf
